# Supplementary material for: Interaction Energy Analysis of Monovalent Inorganic Anions in Bulk Water Versus Air/Water Interface
Source: Molecules. 2021 Nov 6;26(21):6719. doi: 10.3390/molecules26216719 (PMC8588468; doi:10.3390/molecules26216719)
Supplement: Supplementary file 1 [file molecules-26-06719-s001.zip]

Archive with 4 entries (3 files):
- SuppInfo/
- SuppInfo/monov-ions-awi.tar.gz
- SuppInfo/amoeba.prm
- __MACOSX/SuppInfo/._amoeba.prm
