# Supplementary material for: Interaction Energy Analysis of Monovalent Inorganic Anions in Bulk Water Versus Air/Water Interface
Source: Molecules. 2021 Nov 6;26(21):6719. doi: 10.3390/molecules26216719 (PMC8588468; doi:10.3390/molecules26216719)
Supplement: Supplementary file 1 [file molecules-26-06719-s001.zip › SuppInfo/amoeba.prm]

      ##############################
      ##                          ##
      ##  Force Field Definition  ##
      ##                          ##
      ##############################


forcefield              AMOEBA

bond-cubic              -2.55
bond-quartic            3.793125
angle-cubic             -0.014
angle-quartic           0.000056
angle-pentic            -0.0000007
angle-sextic            0.000000022
opbendunit              0.02191418
torsionunit             0.5
vdwtype                 BUFFERED-14-7
radiusrule              CUBIC-MEAN
radiustype              R-MIN
radiussize              DIAMETER
epsilonrule             HHG
dielectric              1.0
polarization            MUTUAL
vdw-13-scale            0.0
vdw-14-scale            1.0
vdw-15-scale            1.0
mpole-11-scale          0.0
mpole-12-scale          0.0
mpole-13-scale          0.0
mpole-14-scale          0.4
mpole-15-scale          0.8
polar-11-scale          0.0
polar-12-scale          0.0
polar-13-scale          0.0
polar-14-scale          1.0
polar-15-scale          1.0
direct-11-scale         0.0
direct-12-scale         1.0
direct-13-scale         1.0
direct-14-scale         1.0
mutual-11-scale         1.0
mutual-12-scale         1.0
mutual-13-scale         1.0
mutual-14-scale         1.0
  

 
      #############################
      ##                         ##
      ##  Atom Type Definitions  ##
      ##                         ##
      #############################


atom           24     24    O     "Water O"                   8    15.995    2
atom           25     25    H     "Water H"                   1     1.008    1

atom           14     14    Cl-   "Chloride Ion Cl-"         17    35.453    0
atom           16     16    Br-   "Bromide Ion Br-"          35    79.904    0
atom           17     17    I-    "Iodide Ion I-"            53   126.904    0

atom           18     18    C     "Cyanide Ion C"             6    12.011    1
atom           19     19    N     "Cyanide Ion N"             7    14.007    1
atom          751    751    C     "ocn  C"                    6    12.011    2
atom          752    752    O     "ocn  O"                    8    15.999    1
atom          753    753    N     "ocn  N"                    7    14.007    1
atom          701    701    C     "scn    C"                  6    12.011    2
atom          702    702    S     "scn    S"                 16    32.066    1
atom          703    703    N     "scn    N"                  7    14.007    1

atom          151    151    Cl    "hypochlorite  Cl"         17    35.453    1
atom          152    152    O     "hypochlorite  O"           8    15.999    1
atom          351    351    Cl    "chlorite      Cl"         17    35.453    2
atom          352    352    O     "chlorite      O"           8    15.999    1
atom          551    551    Cl    "chlorate      Cl"         17    35.453    3
atom          552    552    O     "chlorate      O"           8    15.999    1
atom          251    251    Cl    "perchlorate   Cl"         17    35.453    4
atom          252    252    O     "perchlorate   O"           8    15.999    1

atom          601    601    N     "nitrite  N"                7    14.007    2
atom          602    602    O     "nitrite  O"                8    15.999    1
atom          401    401    N     "nitrate  N"                7    14.007    3
atom          402    402    O     "nitrate  O"                8    15.999    1

atom          451    451    S     "sulfite  S"               16    32.066    3
atom          452    452    O     "sulfite  O"                8    15.999    1
atom          310    310    S     "Sulfate  S"               16    31.972    4
atom          311    311    O     "Sulfate  O"                8    15.995    1 

atom          201    201    C     "carbonate  C"              6    12.011    3
atom          202    202    O     "carbonate  O"              8    15.999    1

atom          301    301    P     "phosphate  P"             15    30.974    4
atom          302    302    O     "phosphate  O"              8    15.999    1

      ################################
      ##                            ##
      ##  Van der Waals Parameters  ##
      ##                            ##
      ################################

 
vdw          24               3.405     0.1100
vdw          25               2.655     0.0135     0.91
vdw          14               4.1300    0.3400
vdw          16               4.380     0.4300
vdw          17               4.660     0.5200
vdw          18               4.120     0.1010
vdw          19               3.710     0.1100
vdw         401               3.710     0.1050
vdw         402               3.300     0.1120
vdw         310               3.910     0.3850
vdw         311               3.450     0.1120
vdw         251               4.130     0.3400
vdw         252               3.300     0.1120
vdw         701               3.820     0.1010
vdw         702               3.910     0.3850
vdw         703               3.710     0.1050
vdw         601               3.710     0.1100
vdw         602               3.300     0.1120
vdw         451               3.910     0.3850
vdw         452               3.510     0.1120
vdw         201               3.800     0.0890
vdw         202               3.300     0.1120
vdw         301               4.450     0.3900
vdw         302               3.360     0.1120
vdw         751               3.820     0.1010
vdw         752               3.300     0.1120
vdw         753               3.710     0.1050 
vdw         151               4.130     0.3400
vdw         152               3.300     0.1120
vdw         351               4.130     0.3400
vdw         352               3.300     0.1120
vdw         551               4.130     0.3400
vdw         552               3.300     0.1120

      ##################################
      ##                              ##
      ##  Bond Stretching Parameters  ##
      ##                              ##
      ##################################
 
bond         24   25          529.6     0.9572  
bond         18   19         1072.00    1.1874
bond        401  402          603.39    1.2593  
bond        310  311          606.0     1.510   
bond        251  252          529.25    1.4500  
bond        701  702          216.0     1.7632  
bond        701  703          450.0     1.1572  
bond        601  602          654.85    1.2547  
bond        451  452          605.76    1.5516  
bond        201  202          440.17    1.3050  
bond        301  302          770.41    1.5886 
bond        751  752          680.0     1.2213  
bond        751  753          450.0     1.1861  
bond        151  152          500.0     1.7259  
bond        351  352          347.78    1.6010  
bond        551  552          477.19    1.5176  

      ################################
      ##                            ##
      ##  Angle Bending Parameters  ##
      ##                            ##
      ################################

angle        25   24   25     34.05     108.50
angle       402  401  402     65.00     120.00
angle       311  310  311    168.0      109.471
angle       252  251  252     65.00     109.47
angle       702  701  703     60.00     180.00
angle       602  601  602    212.16     115.97
angle       452  451  452    168.00     107.09
angle       202  201  202     50.00     120.00
angle       302  301  302    123.80     109.47 
angle       752  751  753     60.00     180.00
angle       352  351  352    113.56     115.19
angle       552  551  552     65.00     108.36

      ###############################
      ##                           ##
      ##  Stretch-Bend Parameters  ##
      ##                           ##
      ###############################
 
strbnd       24                7.20       4.30       0.00
strbnd       24                7.20       4.30       0.00
strbnd      310               209.0
strbnd      301               209.0

      ###############################
      ##                           ##
      ##  Urey-Bradley Parameters  ##
      ##                           ##
      ###############################
 
 ureybrad     25   24   25     38.25     1.5537
 


      ####################################
      ##                                ##
      ##  Out-of-Plane Bend Parameters  ##
      ##                                ##
      ####################################

opbend      202  201    0    0            0.20

      ############################
      ##                        ##
      ##  Torsional Parameters  ##
      ##                        ##
      ############################


      #############################
      ##                         ##
      ##  Pi-Torsion Parameters  ##
      ##                         ##
      #############################

 
      ###################################
      ##                               ##
      ##  Atomic Multipole Parameters  ##
      ##                               ##
      ###################################


multipole    24   25  -25             -0.51966
                                       0.00000    0.00000    0.14279
                                       0.37928
                                       0.00000   -0.41809
                                       0.00000    0.00000    0.03881
multipole    25   24   25              0.25983
                                      -0.03859    0.00000   -0.05818
                                      -0.03673
                                       0.00000   -0.10739
                                      -0.00203    0.00000    0.14412

multipole    14    0    0             -1.00000
                                       0.00000    0.00000    0.00000
                                       0.00000
                                       0.00000    0.00000
                                       0.00000    0.00000    0.00000

multipole    16    0    0             -1.00000
                                       0.00000    0.00000    0.00000
                                       0.00000
                                       0.00000    0.00000
                                       0.00000    0.00000    0.00000

multipole    17    0    0             -1.00000
                                       0.00000    0.00000    0.00000
                                       0.00000
                                       0.00000    0.00000
                                       0.00000    0.00000    0.00000

multipole    18   19    0             -0.50825
                                       0.00000    0.00000    0.77400
                                      -0.03000
                                       0.00000   -0.03000
                                       0.00000    0.00000    0.06000
multipole    19   18    0             -0.49175
                                       0.00000    0.00000    0.59100
                                      -0.22500
                                       0.00000   -0.22500
                                       0.00000    0.00000    0.45000

multipole   401  402  402              0.29828
                                       0.00000    0.00000    0.00000
                                       0.20755
                                       0.00000   -0.41830
                                       0.00000    0.00000    0.21075
multipole   402  401  402             -0.43276
                                       0.00000    0.00000    0.49768
                                      -0.77517
                                       0.00000   -0.34683
                                       0.00000    0.00000    1.12200

multipole   310  311  311              0.86816
                                       0.00000    0.00000    0.00000
                                       0.00000
                                       0.00000    0.00000
                                       0.00000    0.00000    0.00000
multipole   311  310  311             -0.71704
                                       0.00000    0.00000    0.59187
                                      -0.59281
                                       0.00000   -0.59281
                                       0.00000    0.00000    1.18562

multipole   251  252  252              2.07688
                                       0.00000    0.00000    0.00000
                                       0.00000
                                       0.00000    0.00000
                                       0.00000    0.00000    0.00000
multipole   252  251  252             -0.76922
                                       0.00000    0.00000   -0.17094
                                      -0.19965
                                       0.00000   -0.19965
                                       0.00000    0.00000    0.39930

multipole   701  702  703             -0.41089
                                      -0.00063    0.00000   -0.72242
                                      -0.33032
                                       0.00000   -0.33032
                                      -0.00297    0.00000    0.66064
multipole   702  701  703             -0.12421
                                       0.00000    0.00000    1.20179
                                      -1.86894
                                       0.00000   -1.86894
                                      -0.00132    0.00000    3.73788
multipole   703  701  702             -0.46490
                                       0.00000    0.00000    0.70259
                                      -0.41010
                                       0.00000   -0.41010
                                       0.00000    0.00000    0.82020
 
multipole   601 -602 -602             -0.02230
                                       0.00000    0.00000    0.70174
                                       1.51484
                                       0.00000   -0.56084
                                       0.00000    0.00000   -0.95400
multipole   602  601  602             -0.48885
                                       0.08508    0.00000    0.61574
                                      -0.99456
                                       0.00000   -0.26788
                                       0.15268    0.00000    1.26244

multipole     451    452    452        1.29817
                                       0.76445    0.00000    0.55958
                                       0.40498
                                       0.00000   -1.34561
                                      -0.84343    0.00000    0.94063
multipole     452    451    452       -1.09939
                                       0.06706    0.00000    0.25433
                                      -0.49515
                                       0.00000   -0.73668
                                       0.19841    0.00000    1.23183

multipole   201  202  202              0.27490
                                      -0.00167    0.00000    0.00000
                                       0.28946
                                       0.00000   -0.58475
                                       0.01164    0.00000    0.29529
multipole   202  201  202             -0.75830
                                       0.00036    0.00000    0.80806
                                      -0.88698
                                       0.00000   -0.58216
                                       0.00126    0.00000    1.46914

multipole   301  302  302              1.74852
                                       0.00000    0.00000    0.00000
                                       0.00008
                                       0.00000   -0.00016
                                       0.00000    0.00000    0.00008
multipole   302  301  302             -1.18713
                                       0.00000    0.00000    0.52533
                                      -0.52167
                                       0.00000   -0.52130
                                       0.00000    0.00000    1.04297

multipole   751  752  753              0.12214
                                       0.00000    0.00000    0.16358
                                      -0.64449
                                       0.00000   -0.64449
                                       0.00470    0.00000    1.28898
multipole   752  751  753             -0.52174
                                       0.00000    0.00000    0.55605
                                      -0.45560
                                       0.00000   -0.45560
                                       0.00000    0.00000    0.91120
multipole   753  751  752             -0.60040
                                       0.00000    0.00000    0.78152
                                      -0.58351
                                       0.00000   -0.58351
                                       0.00000    0.00000    1.16702

multipole   151  152                   0.04816
                                       0.00000    0.00000    1.50309
                                      -1.71512
                                       0.00000   -1.71512
                                       0.00000    0.00000    3.43024
multipole   152  151                  -1.04816
                                       0.00000    0.00000    0.09774
                                      -0.81392
                                       0.00000   -0.81392
                                       0.00000    0.00000    1.62784

multipole   351 -352 -352              0.92344
                                       0.00000    0.00000    1.18449
                                       2.53344
                                       0.00000   -2.40395
                                       0.00000    0.00000   -0.12949
multipole   352  351  352             -0.96172
                                       0.08559    0.00000   -0.00658
                                      -0.57950
                                       0.00000   -0.48659
                                       0.22659    0.00000    1.06609

multipole   551  552  552              1.59077
                                      -0.32398    0.00000   -0.59491
                                      -0.67880
                                       0.00000   -0.32814
                                      -1.00751    0.00000    1.00694
multipole   552  551  552             -0.86359
                                       0.34878    0.00000   -0.97280
                                       0.81373
                                       0.00000    1.17904
                                       0.62112    0.00000   -1.99277

      ########################################
      ##                                    ##
      ##  Dipole Polarizability Parameters  ##
      ##                                    ##
      ########################################


 
polarize       24          0.837      0.390        25
polarize       25          0.496      0.390        24

polarize       14          4.0000     0.3900
polarize       16          5.6500     0.3900

polarize       17          7.2500     0.3900

polarize       18          1.3440     0.3900       19
polarize       19          1.0730     0.3900       18

polarize      401          1.0730     0.3900      402
polarize      402          0.8370     0.3900      401

polarize      310          3.300      0.390       311
polarize      311          0.837      0.390       310

polarize      251          2.5000     0.3900      252
polarize      252          0.8370     0.3900      251

polarize      701          1.3340     0.3900      702    703
polarize      702          3.3000     0.3900      701
polarize      703          1.0730     0.3900      701

polarize      601          1.0730     0.3900      602
polarize      602          0.8370     0.3900      601

polarize      451          3.3000     0.3900      452
polarize      452          0.8370     0.3900      451

polarize      201          1.3340     0.3900      202
polarize      202          0.8370     0.3900      201

polarize      301          1.8280     0.390       302
polarize      302          0.8370     0.390       301

polarize      751          1.3340     0.3900      752    753
polarize      752          0.8370     0.3900      751
polarize      753          1.0730     0.3900      751

polarize      151          2.5000     0.3900      152
polarize      152          0.8370     0.3900      151

polarize      351          2.5000     0.3900      352
polarize      352          0.8370     0.3900      351

polarize      551          2.5000     0.3900      552 
polarize      552          0.8370     0.3900      551
